# Supplementary material for: Estimating Caloric Intake per Breastfeeding Session in Infants: A Probabilistic Approach
Source: Nutrients. 2025 Sep 30;17(19):3136. doi: 10.3390/nu17193136 (PMC12525735; doi:10.3390/nu17193136)
Supplement: Supplementary file 1 [file nutrients-17-03136-s001.zip]

Archive with 1 entries (1 files):
- nutrients-3887490-supplementary.pdf
